# Supplementary material for: Field Performances of Rapid Diagnostic Tests Detecting Human Plasmodium Species: A Systematic Review and Meta-Analysis in India, 1990–2020
Source: Diagnostics (Basel). 2021 Mar 25;11(4):590. doi: 10.3390/diagnostics11040590 (PMC8064471; doi:10.3390/diagnostics11040590)
Supplement: Supplementary file 1 [file diagnostics-11-00590-s001.zip]

Archive with 8 entries (8 files):
- Supplementary file 3.doc
- Supplementary file 4.xlsx
- Supplementary file 5.xlsx
- Supplementary file 6.doc
- Supplementary file 7.xlsx
- Supplementary file 8.doc
- Supplementary file 1.doc
- Supplementary file 2.doc
