# Supplementary material for: Field Performances of Rapid Diagnostic Tests Detecting Human Plasmodium Species: A Systematic Review and Meta-Analysis in India, 1990–2020
Source: Diagnostics (Basel). 2021 Mar 25;11(4):590. doi: 10.3390/diagnostics11040590 (PMC8064471; doi:10.3390/diagnostics11040590)
Supplement: Supplementary file 1 [file diagnostics-11-00590-s001.zip › Supplementary file 4.xlsx]

## Sheet: Studies included in the review
Studies GOOD	Title	Year of publication	States/UT	Level of endemicity	Study design	Site	Year of data collection	Population	Age group	Clinical status	Type of malaria	PBF?	PCR?	Type of PBF	Nbr of RDT evaluated	Brand RDT	Country	Types of RDT	Antigen targeted	Plasmodium species targeted	Categorization WHO	Showed that performance varied with parasitemia?
Kumar et al_1996a	Clinical trials of a new immunochromatographic test for diagnosis of Plasmodium falciparum malaria in Goa	1996	Goa	not specified	not specified	Community	1996	not specified	not specified	Febrile		yes	no	Giemsa	1	ICT Malaria Pf kit (ICT Diagnostics, Brookvale, NSW)	Australia	Dipstick	HRP2	falciparum	Pf only	no
Kumar et al_1996b	Clinical diagnosis of a new immunochromatographic test for diagnosis of malaria in Goa	1996	Goa	not specified	not specified	Community	1997	not specified	not specified	Febrile		yes	no	Giemsa	1	?	?	?	?	?	?
Singh et al_1997a	The Use of a Dipstick Antigen-Capture Assay for the Diagnosis of Plasmodium falciparum Infection in a Remote Forested Area of Central India	1997	Madhya Pradesh	Epidemic-prone	not specified	Hospital	1996	Both age		Febrile		yes	no	Giemsa	1	ParaSight® F (Becton, Dickinson, Cockeysville, MD)	USA	Dipstick	HRP2	falciparum	Pf only	no
Singh et al_1997b	Malaria diagnosis by field workers using an immunochromatographic test	1997	Madhya Pradesh	Epidemic-prone	not specified	Community	1996	Both age		Febrile		yes	no	Giemsa	1	ICT Malaria Pf kit (ICT Diagnostics, Brookvale, NSW)	Australia	Dipstick	HRP2	falciparum	Pf only	no
Yadav et al_1997	Field Evaluation of an Antigen Detection Immunochromatographic Test for Diagnosis of Plasmodium falciparum Malaria in India	1997	Gujarat	not specified	not specified	Hospital	not specified	Both age		Febrile		yes	no	Giemsa	1	ICT Malaria Pf kit (ICT Diagnostics, Brookvale, NSW)	Australia	Dipstick	HRP2	falciparum	Pf only	yes
Valecha et al_1998	A Rapid Immunochromatographic Test (ICT) for Diagnosis of Plasmodium falciparum	1998	not specified	not specified	not specified	Hospital	not specified	not specified		Febrile		yes	no	Giemsa	1	ICT Malaria Pf kit (ICT Diagnostics, Brookvale, NSW)	Australia	Dipstick	HRP2	falciparum	Pf only	no
Dev_1999	Dev, V. Field evaluation of HRP–2 antigen detection test kit for Plasmodium falciparum malaria	1999	Assam	Mesoendemic	not specified	Hospital	not specified	Both age		Febrile		yes	no	Giemsa	2	ICT Malaria Pf kit (ICT Diagnostics, Brookvale, NSW)	Australia	Dipstick	HRP2	falciparum	Pf only	no
Mishra et al_1999a	A rapid dipstick antigen capture assay for the diagnosis of falciparum malaria	1999	Delhi	not specified	Cross-sectional	Hospital	not specified	not specified		Febrile		yes	no	not specified	1	not specified	?	Dipstick	HRP2	falciparum	Pf only	no
Mishra et al_1999b	Study of false positivity of two rapid antigen detection tests for diagnosis of Plasmodium falciparum malaria	1999	Delhi	not specified	Experimental study	Hospital	not specified	not specified		Febrile		yes	no	Giemsa	2	ParaSight® F (Becton, Dickinson, Cockeysville, MD)	USA	Dipstick	HRP2	falciparum	Pf only	no
Pinto et al_1999	Rapid Diagnosis of Falciparum Malaria by Detection of Plasmodium Falciparum HRP-2 Antigen	1999	Goa	not specified	Cross-sectional	Hospital	not specified	not specified		Febrile	Pyrexia and atyîcal presentation of malaria	yes	no	Giemsa	1	ParaSight® F (Becton, Dickinson, Cockeysville, MD)	USA	Dipstick	HRP2	falciparum	Pf only	no
Sharma et al_1999	Field Studies on the Sensitivity and Specificity of an Immunochromatographic Test for the Detection of Plasmodium Falciparum Malaria in Tribal Areas of Orissa	1999	Odisha	not specified	not specified	Hospital	?	not specified		Febrile		yes	no	Giemsa	1	ICT Malaria Pf kit (ICT Diagnostics, Brookvale, NSW)	Australia	Dipstick	HRP2	falciparum	Pf only	no
Kumar et al_2000	Clinical trials of an indigenous diagnostic kit paracheck-F for the diagnosis of plasmodium falciparum Malaria in Goa	2000	Goa	not specified	Clinical trial	Hospital	1999	Adults		not specified		yes	no	Giemsa	1	ParaCheck® Pf (Orchid, Biomedical Systems, Goa)	India	Dipstick	HRP2	falciparum	Pf only	no
Dev et al_2000	Field evaluation of HRP–2 antigen detection test kit for Plasmodium falciparum malaria	2000	Assam	not specified	Cross-sectional	Hospital	not specified	Both age		Febrile		yes	no	not specified	2	ParaSight® F (Becton, Dickinson, Cockeysville, MD)	USA	Dipstick	HRP2	falciparum	Pf only	no
Ghosh et al_2000	Evaluation of a rapid immunochromatigraphic test for detection of Plasmodium falciparum in Karnataka, India	2000	Karnataka	not specified	Cross-sectional	not specified	not specified	not specified		Febrile		yes	no	Giemsa	1	ICT Malaria Pf kit (ICT Diagnostics, Brookvale, NSW)	Australia	Dipstick	HRP2	falciparum	Pf only	yes
Singh_2000	Usefulness of dipstick test (ParaSightTM F) in high-risk groups for Plasmodium falciparum in Central India	2000	Madhya Pradesh	Epidemic-prone	Cross-sectional	Community	1998	Adults, children and Pregnant women		Both (febrile or not)		yes	no	Giemsa	1	ParaSight® F (Becton, Dickinson, Cockeysville, MD)	USA	Dipstick	HRP2	falciparum	Pf only	no
Singh and Valecha_2000	Evaluation of a rapid diagnostic test, ‘Determine™ malaria pf’, in epidemic-prone, forest villages of central India (Madhya Pradesh)	2000	Madhya Pradesh	Epidemic-prone	Cross-sectional	Community	1999	Adults, children and Pregnant women		not specified		yes	no	Giemsa	1	Determine™ malaria pf	?	Dipstick	HRP2	falciparum	Pf only	yes
Singh et al_2000	Field evaluation of the ICT Malaria P.f/P.v immunochromatographic test for diagnosis of Plasmodium falciparum and P.vivax infection in forest villages of Chhindwara, central India	2000	Madhya Pradesh	Epidemic-prone	Cross-sectional	Community	1999	Adults, children and Pregnant women		Febrile		yes	no	Giemsa	1	ICT malaria P.f/P.v (ICT Diagnostics, Brookvale, NSW)	Australia	Dipstick	Panmalarial Ag + HRP2	vivax + falciparum	Pf and Pv	yes
Gupta et al_2001	IMMUNOCHROMATOGRAPHIC TEST: A NEW DIMENSION IN DIAGNOSIS OF PLASMODIUM FALCIPARUM MALARIA	2001	Maharashtra	not specified	Observational	Hospital	not specified	not specified		Febrile		yes	no	Giemsa	1	ICT Malaria Pf kit (ICT Diagnostics, Brookvale, NSW)	Australia	Dipstick	HRP2	falciparum	Pf only	no
Kaushik et al_2001	Rapid Manual Test for Falciparum Malaria	2001	Uttar Pradesh	not specified	Epidemo-clinical study	Hospital	1999	Children		Febrile		yes	no	Giemsa	1	ParaCheck® Pf (Orchid, Biomedical Systems, Goa)	India	Dipstick	HRP2	falciparum	Pf only	no
Singh and Shukla_2001	An assessment of the usefulness of a rapid immunochromatographic test, "Determine™ malaria pf" in evaluation of intervention measures in forest villages of central India	2001	Madhya Pradesh	Epidemic-prone	Epidemo-clinical study	Hospital	1999	Children	2-10 yrs	Febrile		yes	no	Giemsa	1	Determine™ malaria pf	?	Dipstick	HRP2	falciparum	Pf only	no
Ghosh et al_2002	Field evaluation of a rapid immunochromatographic test 'Parachek-F' in a post-monsoon Plasmodium falciparum malaria outbreak in villages of South India	2002	Karnataka	not specified	Cross-sectional	Community	1999	Both age		Febrile		yes	no	JSB	1	ParaCheck® Pf (Orchid, Biomedical Systems, Goa)	India	Dipstick	HRP2	falciparum	Pf only	yes
Singh and Shukla_2002	FIELD EVALUATION OF POSTTREATMENT SENSITIVITY FOR MONITORING PARASITE CLEARANCE OF PLASMODIUM FALCIPARUM MALARIA BY USE OF THE DETERMINE MALARIA PF TEST IN CENTRAL INDIA	2002	Madhya Pradesh	Epidemic-prone	Epidemo-clinical study	Hospital	1999	Both age		Febrile		yes	no	Giemsa	1	Determine™ malaria pf	?	Dipstick	HRP2	falciparum	Pf only	no
Singh et al_2002	Usefulness of an inexpensive, Paracheck test in detecting asymptomatic infectious reservoir of Plasmodium falciparum during dry season in an inacessible terrain in Central India	2002	Madhya Pradesh	Epidemic-prone	Epidemo-clinical study	School	2001	Children	9-14 yrs	Asymptomatic		yes	no	Giemsa	1	ParaCheck® Pf (Orchid, Biomedical Systems, Goa)	India	Dipstick	HRP2	falciparum	Pf only	no
Arora et al_2003a	Evaluation of Acridine-Orange microscopy and the Paracheck Pf rapid antigen-detection test in the diagnosis of Plasmodiun falciparum malaria	2003	Maharashtra	not specified	Epidemo-clinical study	Hospital	2000	Adults		Febrile		yes	no	Giemsa	1	ParaCheck® Pf (Orchid, Biomedical Systems, Goa)	India	Dipstick	HRP2	falciparum	Pf only	yes
Arora et al_2003b	Role of ParaSight-F test in the rapid diagnosis of complicated Plasmodium falciparum malarial infection	2003	Delhi	not specified	Cross-sectional	Hospital	not specified	Adults		Febrile		yes	no	Giemsa	1	ParaSight® F (Becton, Dickinson, Cockeysville, MD)	USA	Dipstick	HRP2	falciparum	Pf only	no
Singh et al_2003	The hospital and field-based performances of the OptiMAL test for malaria diagnosis and treatment monitoring in central India	2003	Madhya Pradesh	not specified	Cross-sectional	Hospital	2000	Both age		Febrile		yes	no	Giemsa	1	DiaMed OptiMAL (Flow Inc., Portland, OR)	USA	Dipstick	Pan-LDH	All species	Pan only	yes
Valecha et al_2003	Field evaluation of OptiMAL 48 rapid malaria diagnostic test in India	2003	not specified	not specified	Cross-sectional	Hospital	not specified	not specified		Febrile		yes	no	Giemsa	1	DiaMed OptiMAL48 (DiaMed AG, Switzerland)	Switzerland	Dipstick	Pan-LDH	All species	Pan only	no
Chayani et al_2004	Comparison of parasite lactate dehydrogenase based immunochromatographic antigen detection assay (optimal) with microscopy for detection of malaria parasites	2004	Odisha	not specified	Cross-sectional	Hospital	2002	not specified		Febrile		yes	no	Giemsa	1	DiaMed OptiMAL IT (DiaMed AG, Cressier)	Switzerland	Dipstick	PfLDH + Pan-LDH	All species	Pf/Pan	no
Dev et al_2004	Relative Utility of Dipsticks for Diagnosis of Malaria in Mesoendemic Area for Plasmodium falciparum and P. vivax in Northeastern India	2004	Assam	Mesoendemic	Epidemo-clinical study	Community	1996 to 2000	Both age	1-60 yrs	Febrile		yes	no	Giemsa	7	ParaSight® F (Becton, Dickinson, Cockeysville, MD)	USA	Dipstick	HRP2	falciparum	Pf only	no
Gokhale_2004	Saving Private Ryan: The Indian Scenario (Rapid Diagnosis of Malaria at Regimental Aid Post)	2004	not specified	not specified	Clinical	Hospital	not specified	not specified		Febrile		yes	no	Giemsa	1	ParaCheck® Pf (Orchid, Biomedical Systems, Goa)	India	Dipstick	HRP2	falciparum	Pf only	yes
Kumar and Sudarshan_2004	Clinical evaluation of a rapid diagnostic kit (paracheck Pf) for diagnosis of Plasmodium falciparum in Karnataka state of India	2004	Karnataka	not specified	Clinical	Hospital	1999	not specified		Febrile		yes	no	JSB	1	ParaCheck® Pf (Orchid, Biomedical Systems, Goa)	India	Dipstick	HRP2	falciparum	Pf only	no
Singh and Nagpal_2004	Performance of the OptiMAL dipstick test for management of severe and complicated malaria cases in a tertiary hospital, central India	2004	Madhya Pradesh	not specified	Clinical	Hospital	2000	not specified		Febrile		yes	no	Giemsa	1	DiaMed OptiMAL (Flow Inc., Portland, OR)	USA	Dipstick	Pan-LDH	All species	Pan only	no
Singh and Saxena_2005	USEFULNESS OF A RAPID ON-SITE PLASMODIUM FALCIPARUM DIAGNOSIS (PARACHECK PF) IN FOREST MIGRANTS AND AMONG THE INDIGENOUS POPULATION AT THE SITE OF THEIR OCCUPATIONAL ACTIVITIES IN CENTRAL INDIA	2005	Madhya Pradesh	not specified	Epidemo-clinical study	Community	2003	Both age	4-60 yrs	not specified		yes	no	Giemsa	1	ParaSight® F (Becton, Dickinson, Cockeysville, MD)	USA	Dipstick	HRP2	falciparum	Pf only	no
Singh et al_2005a	Diagnostic and prognostic utility of an inexpensive rapid on site malaria diagnostic test (ParaHIT f) among ethnic tribal population in areas of high, low and no transmission in central India	2005	Madhya Pradesh	High	Cross-sectional	Community	not specified	not specified		not specified		yes	no	Giemsa	1	ParaHit-f (Span Diagnostics/ARKRAY Healthcare Pvt. , Ltd, Surat)	India	Dipstick	HRP2	falciparum	Pf only	no
Singh et al_2005b	Evaluation of a Rapid Diagnostic Test for Assessing the Burden of Malaria at Delivery in India	2005	Madhya Pradesh	No transmission	Cross-sectional	Hospital	2002 to 2004	Pregnant women		Both (febrile or not)		yes	no		2	ParaCheck® Pf (Orchid, Biomedical Systems, Goa)	India	Dipstick	HRP2	falciparum	Pf only	no
Mendiratta et al_2006	Evaluation of different methods for diagnosis of P. falciparum malaria	2006	Maharashtra	not specified	clinical	Hospital	2003 to 2004	not specified	not specified	Febrile		yes	no	Leishman	1	ParaCheck® Pf (Orchid, Biomedical Systems, Goa)	India	Dipstick	HRP2	falciparum	Pf only	no
Shujatullah et al_2006	Comparison of different diagnostic techniques in Plasmodium falciparum cerebral malaria	2006	Uttar Pradesh	not specified	clinical	Hospital	2003 to 2004	not specified	not specified	Febrile	Cerebral malaria	yes	no	Leishman	1	ParaSight® F (Becton, Dickinson, Cockeysville, MD)	USA	Dipstick	HRP2	falciparum	Pf only	no
Mishra and Misra_2007	Immunochromatographic Methods in Malaria Diagnosis	2007	Maharashtra	not specified	Cross-sectional	Hospital	2004	not specified		Febrile		no	no	not specified	1	DiaMed OptiMAL IT (DiaMed AG, Cressier)	Switzerland	Dipstick	?	All species	?	no
Venkatesh et al_2007	Performance characteristics of a rapid diagnostic test for malaria, when used to confirm cerebral malaria in children and young adults	2007	Uttar Pradesh	not specified	Observational	Hospital	2003 to 2004	Both age	6 mos-35 yrs	Febrile	Cerebral malaria	yes	no	Giemsa	1	ParaCheck® Pf (Orchid, Biomedical Systems, Goa)	India	Dipstick	HRP2	falciparum	Pf only	yes
Bharti et al_2008	The usefulness of a new rapid diagnostic test, the First Response® Malaria Combo (pLDH/HRP2) card test, for malaria diagnosis in the forested belt of central India	2008	Madhya Pradesh	not specified	Cross-sectional	Community	2007	Both age		Febrile		yes	no	Giemsa	1	First Response® Combo Malaria Ag (Premier medical corporation Ltd, Daman)	India	Cassette	Pan-LDH + HRP2	All species	Pf/Pan	yes
Meena et al_2009	Accuracy of a multispecies rapid diagnostic test kit for detection of malarial parasite at the point of care in a low endemicity region	2009	Maharashtra	low endemic	Cross-sectional	Hospital	not specified	Both age	12 yrs+	Febrile		yes	no	Giemsa	1	FalciVax (Pv/Pf) (Zephyr Biomedical, Verna, Goa)	India	Cassette	PvLDH + HRP2	vivax + falciparum	Pf and Pv/Pvom	yes
Parija et al_2009	A Comparative Study of Blood Smear, QBC and Antigen Detection for Diagnosis of Malaria	2009	Pondicherry	not specified	Cross-sectional	Hospital	not specified	not specified		Febrile		yes	no	Leishman	1	Malariagen Malaria Pf/Pv	India	Card	Aldolase + Pan-LDH	vivax + falciparum	?	no
Akhtar et al_2010	Feasible choices in diagnostic methods of malaria	2010	Maharashtra	not specified	Cross-sectional	Hospital	not specified	not specified		Febrile		yes	no	Leishman	1	?	India	?	Aldolase + Pan-LDH	vivax + falciparum	Pf and Pv	no
Prabhu et al_2010	Study of hospital based malaria cases in Davangere district of Karnataka, India	2010	Karnataka	not specified	Cross-sectional	Hospital	2007 to 2008	not specified		Febrile		yes	no	Both Giemsa and Leishman	1	Malariagen Malaria Pan	India		Pan-LDH	All species	Pf and Pv	no
Singh et al_2010	esearch Field and laboratory comparative evaluation of rapid malaria diagnostic tests versus traditional and molecular techniques in India	2010	Madhya Pradesh	not specified	Cross-sectional	Community	not specified	Both age	1 to 69 yrs	Febrile		yes	yes	Giemsa	5	Parascreen Device (Pan/Pf) (Zephyr Biomedicals, Verna, Goa)	India	Cassette	Pan-LDH + HRP2	All species	Pf/Pan	no
Binesh et al_2011	Correlation of Quantitative Buffy Coat, Blood smear and Antigen Detection in Diagnosing Malarial Infection	2011	Tamil Nadu	not specified	not specified	Hospital	2011	not specified		Febrile		yes	no	Leishman	1	SD Bioline Pf (SD Standard Diagnostics, Inc)	South Korea	Dipstick	HRP2	falciparum	Pf only	no
Gupta et al_2011	Comparison of an Immuno-Chromatographic Technique-Based Kit (Malaria Card) With Microscopy for Rapid Diagnosis of Malaria in and Around Loni, Maharashtra	2011	Maharashtra	not specified	Cross-sectional	Hospital	not specified	not specified		Febrile		yes	yes	Giemsa	1	ICT malaria P.f/P.v (ICT Diagnostics, Brookvale, NSW)	Australia	Dipstick	Panmalarial Ag + HRP2	vivax + falciparum	Pf and Pv	no
Salmani et al_2011	Comparative Study of Peripheral Blood Smear, QBC and Antigen Detection in Malaria Diagnosis	2011	Karnataka	not specified	Cross-sectional	Hospital	2009 to 2010	Both age	3 to 78 yrs	Febrile		yes	no	Leishman	1	DiaMed OptiMAL IT (DiaMed AG, Cressier)	Switzerland	Dipstick	PfLDH + Pan-LDH	All species	Pf/Pan	no
Taviad et al_2011	SPECIFICITY AND SENSITIVITY FOR MALARIA DETECTION BY RAPID (PARAHIT) DETECTION TEST AND MICROSCOPIC METHOD	2011	Gujarat	not specified	Cross-sectional	Hospital	2006	not specified	not specified	Febrile		yes	no	not specified	1	ParaHit-f (Span Diagnostics/ARKRAY Healthcare Pvt. , Ltd, Surat)	India	Dipstick	HRP2	falciparum	Pf only	no
Bhat Sandhya et al_2012	Laboratory diagnosis of malaria by conventional peripheral blood smear examination with Quantitative Buffy Coat (QBC) and Rapid Diagnostic Tests (RDT) - A comparative study	2012	Karnataka	not specified	Cross-sectional	Hospital	2008 to 2010	Adults	21 to 30 yrs	Febrile		yes	no	Leishman	2	ParaCheck® Pf (Orchid, Biomedical Systems, Goa)	India	Dipstick	HRP2	falciparum	Pf only	no
Prasad et al_2012	EVALUATION OF RAPID MALARIA PARAHIT- F TEST WITH LIGHT MICROSCOPY AT RIMS, RANCHI	2012	Jharkhand	not specified	Cross-sectional	Community	2009	not specified		Febrile		yes	no	not specified	1	ParaHit-f (Span Diagnostics/ARKRAY Healthcare Pvt. , Ltd, Surat)	India	Dipstick	HRP2	falciparum	Pf only	yes
Elahi et al_2013	Performance of a HRP-2/pLDH based rapid diagnostic test at the Bangladesh-India-Myanmar border areas for diagnosis of clinical malaria	2013	Tripura	not specified	Cross-sectional	Hospital	2009 to 2010	not specified		Febrile		yes	yes	Giemsa	1	Parascreen Device (Pan/Pf) (Zephyr Biomedicals, Verna, Goa)	India	Cassette	Pan-LDH + HRP2	All species	Pf/Pan	no
Pakalapati et al_2013	Comparative evaluation of microscopy, OptiMAL襅and 18S rRNA gene based multiplex PCR for detection of Plasmodium falciparum & Plasmodium vivax from field isolates of Bikaner, India	2013	Rajasthan	not specified	Cross-sectional	Hospital	not specified	Both age		Febrile		yes	yes	Giemsa	1	DiaMed OptiMAL IT (DiaMed AG, Cressier)	Switzerland	Dipstick	PfLDH + Pan-LDH	All species	Pf/Pan	no
Panigrahi_2013	A Comparative study of peripheral blood smear, QBC and Antigen Detection test in Diagnosis of Malaria, in a tertiary care hospital	2013	not specified	not specified	Cross-sectional	Hospital	not specified	not specified		Febrile		yes	no	not specified	1	not specified	?	?	?	?	?	no
Singh et al_2013	Comparative Evaluation of Bivalent Malaria Rapid Diagnostic Tests versus Traditional Methods in Field with Special Reference to Heat Stability Testing in Central India	2013	Madhya Pradesh	Epidemic-prone	Cross-sectional	Community	2011 to 2012	not specified		Febrile		yes	no	Giemsa	7	First Response® Combo Malaria Ag (Premier medical corporation Ltd, Daman)	India	Cassette	Pan-LDH + HRP2	All species	Pf/Pan	yes
Suthar et al_2013	A COMPARATIVE STUDY OF BLOOD SMEAR, QBC AND ANTIGEN DETECTION FOR DIAGNOSIS OF MALARIA	2013	Gujarat	not specified	Cross-sectional	Hospital	not specified	not specified		Febrile	Hospitalized patients	yes	no	Giemsa	1	not specified	?	?	?	?	?	no
Dash et al_2014	Comparison of Two Rapid Immunochromatographic Assays (ICT Malaria P.f. /P.v. Test and OptiMAL Test) with Microscopy for Detection of Malaria Parasites	2014	Odisha	not specified	Cross-sectional	Hospital	2011	not specified		Febrile		yes	no	Giemsa	2	ICT malaria P.f/P.v (ICT Diagnostics, Brookvale, NSW)	Australia	Dipstick	Panmalarial Ag + HRP2	vivax + falciparum	Pf and Pv	no
Kocharekar et al_2014	Comparative Study of Modified Quantitative Buffy Coat and Two Rapid Tests in Comparison with Peripheral Blood Smear in Malaria Diagnosis in Mumbai, India	2014	Maharashtra	not specified	Cross-sectional	Hospital	2010 to 2011	Both age	18 to 70 yrs	Febrile		yes	no	Giemsa	2	Advantage Mal Card	India	Cassette	PfLDH + Pan-LDH	All species	Pf/Pan	yes
Vyas et al_2014	Study on validity of a rapid diagnostic test kit versus light microscopy for malaria diagnosis in Ahmedabad city, India	2014	Gujarat	not specified	Cross-sectional	Hospital	not specified	not specified		Febrile		yes	no	not specified	1	SD Bioline Pf/Pan (SD Standard Diagnostics, Inc)	South Korea	Dipstick	PfLDH + Pan-LDH	All species	Pf/Pan	yes
Hymavathi et al_2015	Comparative evaluation of various laboratory methodologies in the diagnosis of malaria	2015		not specified	Cross-sectional	Hospital	not specified	Both age		Febrile		yes	no	all	1	not clearly specified	India	card	?	?	?	no
Sahu et al_2015	Field performance of malaria rapid diagnostic test for the detection of Plasmodium falciparum infection in Odisha State, India	2015	Odisha	not specified	Cross-sectional	Community	2010 to 2011	Both age		Febrile		yes	no	Giemsa	1	ParaHit-f (Span Diagnostics/ARKRAY Healthcare Pvt. , Ltd, Surat)	India	Dipstick	HRP2	falciparum	Pf only	yes
Haanshus et al_2016	A High Malaria Prevalence Identified by PCR among Patients with Acute Undifferentiated Fever in India	2016	6 states (Assam, Bihar, Chhattisgarh, Maharashtra, Andhra Pradesh, Tamil Nadu)	not specified	Cross-sectional	Hospital	2011 to 2012	Both age	5 yrs+	Febrile		yes	yes	not specified	1	Para HIT Total (Span Diagnostics Ltd/ARKRAY Healthcare Pvt. Ltd, Mumbai, India)	India	Dipstick	Aldolase + HRP2	All species	Pf/Pan	no
Kulkarni and Varna_2016	Rapid diagnostic tests versus peripheral smear in malaria: a comparative study	2016	Karnataka	not specified	Cross-sectional	Hospital	2015 to 2016	not specified		Febrile		yes	no	Leishman	1	not specified	?	?	PvLDH + HRP2	vivax + falciparum	Pf and Pv	no
Ranjan and Goshal_2016	Utility of nested polymerase chain reaction over the microscopy and immuno-chromatographic test in the detection of Plasmodium species and their clinical spectrum	2016	Uttar Pradesh	not specified	Cross-sectional	Hospital	2013 to 2015	Adults		Febrile		yes	yes	not specified	1	not specified	?	?	?	?	?	no
Vijaysathishkumar et al_2016	Evaluation of Rapid Diagnostic Kits (Card Test) in Comparison With Routine Smear Examination in The Diagnosis of Malaria	2016	Tamil Nadu	not specified	Cross-sectional	Hospital	2014	not specified		Febrile		yes	no	Leishman	1	SD Bioline Pf/Pv (SD Standard Diagnostics, Inc)	South Korea	Dipstick	PvLDH + HRP2	vivax + falciparum	Pf and Pv	no
Dharaiya et al_2017	Comparative evaluation of thin smear, thick smear and antigen detection test in the diagnosis of malaria	2017	Gujarat	not specified	Cross-sectional	Hospital	2012 to 2014	Both age		Febrile		yes	no	Giemsa	1	not specified	India	?	?	?	?	no
Eshel et al_2017	Evaluation of the Parasight Platform for Malaria Diagnosis	2017	Tamil Nadu	not specified	not specified	Hospital	not specified	not specified		Febrile		yes	yes	not specified	1	Alere Trueline Malaria Ag Pf/Pan	India	Cassette	Pan-LDH + HRP2	All species	Pf/Pan	yes
Hathiwala et al_2017	LED fluorescence microscopy: Novel method for malaria diagnosis compared with routine methods	2017	Maharashtra	not specified	Cross-sectional	Hospital	not specified	not specified		Febrile		yes	no	Leishman	1	SD Bioline Pf/Pv (SD Standard Diagnostics, Inc)	South Korea	Dipstick	PfLDH + PvLDH	vivax + falciparum	Pf and Pv	yes
Sharma et al_2017	Comparative evaluation of microscopic and rapid diagnostic test (RDT) for diagnosis of malaria in a tertiary care hospital in Bathinda	2017	Punjab	not specified	Cross-sectional	Hospital	not specified	not specified		Febrile		yes	no	Leishman	1	Advantage Mal Card	India	Cassette	PfLDH + Pan-LDH	All species	Pf/Pan	no
Vora and Bindu_2017	Comparison of diagnostic methods of malaria by peripheral smear, centrifuged buffy coat smear and rapid antigen detection test	2017	Maharashtra	not specified	Cross-sectional	Hospital	not specified	not specified		Febrile		yes	no	Leishman	1	SD Bioline Pf/Pan (SD Standard Diagnostics, Inc)	South Korea	Dipstick	PfLDH + Pan-LDH	All species	Pf/Pan	no
Joseph and Uchila_2018	Validation of Malaria Antigen Detecting Rapid Diagnostic Test Kit: A Study from Highly Endemic Area in Coastal India	2018	Karnataka	not specified	Cross-sectional	Hospital	2017	Both age		Febrile		yes	no	Giemsa	1	SD Bioline Pf/Pan (SD Standard Diagnostics, Inc)	South Korea	Dipstick	Pan-LDH + HRP2	All species	Pf/Pan	no
Gandhi et al_2018	Is rapid diagnostic test (malaria Pv/Pf Ag card test) reliable in diagnosing malaria	2018	Gujarat	not specified	Cross-sectional	Hospital	not specified	Both age		Febrile		yes	no	Giemsa	1	not specified ErbaQik Malaria Pf/Pv	India	Dipstick	PvLDH + HRP2	vivax + falciparum	Pf and Pv	no
Gupta et al_2018	Comparison between microscopy and rapid diagnostic tests in diagnosis of malaria at a tertiary care medical institution in Uttarakhand (a 3-year study)	2018	Uttarakhand	not specified	Cross-sectional	Hospital	not specified	Both age		Febrile		yes	no	Leishman	1	not specified	?	?	?	?	?	no
Ahmed et al_2018	High-sensitivity detection of human malaria parasites by the use of rapid diagnostic tests and nested polymerase chain reaction in burdened communities of North East India	2018	3 states (Assam, Meghalaya and Manipur)	not specified	Cross-sectional	Hospital	not specified	not specified	not specified	Febrile		yes	yes	Giemsa	1	Standard Q Pf/Pv (SD Biosensor healthcare Pvt. Ltd)	India	Dipstick	PvLDH + HRP2	All species	Pf and Pv/Pvom	no
Prasad et al_2019	Evaluation of Rapid Diagnostic Tests for Early Diagnosis of Malaria in Rural India to Prevent Deadly Complications	2019	Andhra Pradesh	not specified	Cross-sectional	Hospital	2018 to 2019	not specified	not specified	Febrile		yes	no	not specified	1	not specified	?	?	Pan-LDH + HRP2	All species	Pf/Pan	no
