# Supplementary material for: Field Performances of Rapid Diagnostic Tests Detecting Human Plasmodium Species: A Systematic Review and Meta-Analysis in India, 1990–2020
Source: Diagnostics (Basel). 2021 Mar 25;11(4):590. doi: 10.3390/diagnostics11040590 (PMC8064471; doi:10.3390/diagnostics11040590)
Supplement: Supplementary file 1 [file diagnostics-11-00590-s001.zip › Supplementary file 5.xlsx]

## Sheet: Feuil1
	Results on quality assessment of the studies included in the meta-analysis
		Risk of bias					Risk of applicability
		Patient selection	Index test	Reference standard	Flow and Timing		Patient selection	Index test	Reference standard
	Studies	no question	no question	no question	no question		no question	no question	no question
	Kumar et al_1996	Unclear	Unclear	Low risk	Low risk		High risk	Unclear	Low risk
	Singh et al_1997b	Low risk	Low risk	Low risk	Low risk		Low risk	Low risk	Low risk
	Valecha et al_1998	Unclear	Low risk	Low risk	Low risk		High risk	Low risk	Low risk
	Dev_1999	Unclear	Low risk	Unclear	Low risk		High risk	High risk	Low risk
	Dev et al_2000	Unclear	Low risk	Unclear	Low risk		High risk	High risk	Low risk
	Ghosh et al_2000	Unclear	Low risk	Low risk	Low risk		High risk	Low risk	Low risk
	Singh_2000	Unclear	Low risk	Low risk	Low risk		Unclear	Low risk	Low risk
	Singh and Valecha_2000	Low risk	Low risk	Low risk	Low risk		Low risk	Low risk	Low risk
	Singh et al_2000	Unclear	Low risk	Low risk	Low risk		Unclear	Low risk	Low risk
	Gupta et al_2001	Unclear	Unclear	Unclear	Low risk		High risk	High risk	Low risk
	Kaushik et al_2001	Unclear	Unclear	Unclear	Low risk		Unclear	Unclear	Unclear
	Singh and Shukla_2001	Low risk	Low risk	Low risk	Low risk		Low risk	Low risk	Low risk
	Ghosh et al_2002	Low risk	Low risk	Low risk	Low risk		Low risk	Low risk	Low risk
	Singh et al_2002	Unclear	Low risk	Low risk	Low risk		High risk	Low risk	Low risk
	Singh et al_2003	Unclear	Low risk	Low risk	Low risk		Unclear	Low risk	Low risk
	Dev et al_2004	Unclear	Low risk	Low risk	Low risk		High risk	Low risk	Low risk
	Kumar and Sudarshan_2004	Unclear	Low risk	Low risk	Low risk		High risk	Low risk	Low risk
	Singh and Saxena_2005	Unclear	Low risk	Low risk	Low risk		High risk	Low risk	Low risk
	Singh et al_2005a	Unclear	Low risk	Low risk	Low risk		Unclear	Unclear	Low risk
	Singh et al_2005b	Unclear	Low risk	Low risk	Low risk		Unclear	Unclear	Low risk
	Mediratta et al_2006	Low risk	Unclear	Unclear	Low risk		Low risk	Unclear	Unclear
	Bharti et al_2008	Unclear	Low risk	Low risk	Low risk		Unclear	Low risk	Low risk
	Meena et al_2009	Low risk	Low risk	Low risk	Low risk		Low risk	Low risk	Low risk
	Prabhu et al_2010	Unclear	Low risk	Unclear	Low risk		High risk	Low risk	Low risk
	Binesh et al_2011	Unclear	Low risk	Low risk	Low risk		Unclear	Low risk	Low risk
	Taviad et al_2012	Unclear	Unclear	Unclear	Unclear		High risk	High risk	High risk
	Prasad et al_2012	Unclear	Unclear	Unclear	Low risk		High risk	High risk	Low risk
	Pakalapati et al_2013	Unclear	Low risk	Low risk	Low risk		Low risk	Low risk	Low risk
	Singh et al_2013	Low risk	Low risk	Low risk	Low risk		Low risk	Low risk	Low risk
	Dash et al_2014	Unclear	Low risk	Low risk	Low risk		Unclear	Low risk	Low risk
	Kocharekar et al_2014	Low risk	Low risk	Low risk	Low risk		Low risk	Low risk	Low risk
	Vyas et al_2014	Low risk	Low risk	Low risk	Low risk		Low risk	Low risk	Low risk
	Sahu et al_2015	Unclear	Low risk	Low risk	Low risk		Low risk	Low risk	Low risk
	Haanshus et al_2016	Low risk	Low risk	Low risk	Low risk		Low risk	Low risk	Low risk
	Vijaysathishkumar et al_2016	Unclear	Unclear	Unclear	Low risk		High risk	High risk	Low risk
	Eshel et al_2017	Low risk	Low risk	Low risk	Low risk		Low risk	Low risk	Low risk
	Hathiwala et al_2017	Low risk	Low risk	Low risk	Low risk		Low risk	Low risk	Low risk
	Sharma et al_2017	Unclear	Low risk	Low risk	Low risk		Unclear	Low risk	Low risk
	Vora and Bindu_2017	Unclear	Unclear	Unclear	Unclear		High risk	High risk	High risk
	Joseph and Uchila_2018	Low risk	Low risk	Low risk	Low risk		Low risk	Low risk	Low risk
