# Supplementary material for: Field Performances of Rapid Diagnostic Tests Detecting Human Plasmodium Species: A Systematic Review and Meta-Analysis in India, 1990–2020
Source: Diagnostics (Basel). 2021 Mar 25;11(4):590. doi: 10.3390/diagnostics11040590 (PMC8064471; doi:10.3390/diagnostics11040590)
Supplement: Supplementary file 1 [file diagnostics-11-00590-s001.zip › Supplementary file 7.xlsx]

## Sheet: Any Plasmodium species
			Results of subgroup analysis on performances of RDTs in the detection of at least P. falciparum and/or P. vivax
			PBF (gold standard)
					Sensitivity			Specificity						PLR		NLR					DOR
			Groups	Ns	Np	Value (95%CI)		Np	Value (95%CI)		I2	P		Value (95%CI)		Value (95%CI)		I2	P		Value (95%CI)		I2	P
			Indian regions
			Maharashtra	3	225	94 (90 - 97)		932	96 (92 - 98)		0	0.42		26.9 (12.3 - 58.8)		0.04 (0.01 - 0.11)		89.7	0.001		543.8 (239.7 - 1233.7)		12.9	0.32
			Karnataka	2	385	99 (96 - 100)		183	93 (87 - 92)		11.42	0.29		14.8 (3.9 - 56.3)		0.01 (0.00 - 0.04)		95.5	0.001		1631.6 (83.3 - 31972.9)		76.7	0.05
			Country of manufacturer
			India	3	244	93 (89 - 96)		1257	98 (84 - 100)		0	0.91		47.5 (5.7 - 397.1)		0.08 (0.06 - 0.11)		0	0.87		708.1 (59.3 - 8452.7)		90.2	0.001
			South Korea	4	433	98 (94 - 99)		1053	92 (88 - 94)		42.6	0.16		11.5 (7.9 - 17.1)		0.02 (0.01 - 0.04)		83.3	0.001		425.1 (206.0 - 877.0)		0	0.72
			Not specified	4	666	98 (97 - 99)		1420	97 (96 - 98)		0	0.40		33.8 (24.9 - 45.6)		0.01 (0.00 - 0.02)		89.7	0.001		2617.0 (1149.1 - 5960.2)		0	0.65
			Staining solution
			Giemsa	3	392	95 (89 - 98)		865	93 (76 - 98)		69.8	0.04		13.8 (4.0 - 47.1)		0.05 (0.02 - 0.13)		92.9	0.001		291.3 (58.5 - 1450.8)		85.3	0.001
			Leishman	4	391	97 (91 - 99)		1262	96 (93 - 98)		45.5	0.14		25.8 (13.5 - 49.2)		0.02 (0.00 - 0.08)		94.7	0.001		2308.8 (265.8 - 20055.7)		71.4	0.01
			Not specified	5	663	98 (97 - 99)		1627	96 (91 - 98)		0	0.86		27.1 (11.5 - 63.8)		0.02 (0.01 - 0.02)		19.5	0.29		1928.2 (895.2 - 4153.2)		0	0.69
			WHO categorisation
			Pf + Pv	3	377	98 (91 -100)		642	96 (94 - 97)		64.3	0.06		24.4 (16.6 - 35.9)		0.01 (0.00 - 0.16)		96.4	0.001		1535.3 (142.5 - 16545.6)		68.4	0.04
			Pf/Pan	7	920	97 (95 - 99)		2043	94 (89 - 97)		52.5	0.05		16.5 (9.2 - 29.6)		0.02 (0.01 - 0.04)		91.9	0.001		1027.8 (230.8 - 4577.4)		83.8	0.001
			Antigen targeted
			Pan-LDH + HRP2	4	742	97 (94 - 99)		791	94 (84 - 98)		70.8	0.02		15.7 (5.9 - 41.8)		0.02 (0.01 - 0.07)		93.1	0.001		671.4 (94.3 - 4779.6)		89.9	0.001
			PvLDH + HRP2	2	246	98 (69 - 100)		1011	98 (95 - 99)		79.4	0.03		40.9 (20.1 - 82.9)		0.01 (0.00 - 0.33)		98.3	0.001		2036.4 (201.3 - 20599.6)		60.4	0.11
			PfLDH + Pan-LDH	3	178	97 (91 - 99)		1252	96 (87 - 99)		14.2	0.31		21.5 (7.2 - 64.3)		0.02 (0.01 - 0.02)		0	0.38		2008.7 (300.3 - 13437.1)		39.1	0.19
			Overall	13	1446	97 (95 - 98)		3754	96 (93 - 97)		88.8	<0.01		22.4 (13.6 - 36.9)		0.02 (0.01 - 0.04)		93.2	<0.01		1080.0 (413.7 - 2819.6)		76.5	<0.01

## Sheet: Plasmodium falciparum
			Results of subgroup analysis on performances of RDTs in the detection of P. falciparum
					Sensitivity			Specificity						PLR		NLR					DOR
			Groups	Ns	Np	Value (95%CI)		Np	Value (95%CI)		I2	P		Value (95%CI)		Value (95%CI)		I2	P		Value (95%CI)		I2	P
			Staining solution
			Giemsa		5157	89 (86 - 92)		13025	91 (89 - 93)		91.7	0.001		9.8 (8.1 - 11.9)		0.08 (0.05 - 0.12)		97.7	0.001		121.3 (82.1 - 179.3)		87.4	0.001
			JSB	2	1012	95 (92 - 97)		2111	96 (78 - 99)		61.1	0.11		23.9 (3.9 - 140.0)		0.04 (0.04 - 0.05)		0	0.62		388.5 (117.2 - 1288.2)		43.9	0.18
			Not specified	2	86	89 (80 - 94)		713	93 (69 - 99)		0	0.41		13.1 (2.8 - 61.9)		0.10 (0.06 - 0.16)		59.9	0.11		153.4 (54.7 - 430.1)		33.3	0.22
			Country of manufacturer
			Australia		506	95 (75 - 99)		539	89 (84 - 93)		92.5	0.001		8.2 (5.8 - 11.7)		0.03 (0.01 - 0.17)		97.4	0.001		291.7 (65.4 - 1301.8)		71.5	0.01
			USA		179	96 (68 - 100)		370	99 (91 - 100)		68.4	0.08		64.1 (11.1 - 369.9)		0.03 (0.00 - 0.32)		81.2	0.02		1758.1 (450.5 - 7073.9)		0	0.71
			India		4698	90 (85 - 93)		13517	93 (91 - 94)		94.1	0.001		12.1 (9.5 - 15.3)		0.10 (0.07 - 0.15)		97.6	0.001		134.6 (82.8 - 218.7)		92.2	0.001
			Switzerland		125	81 (73 - 87)		136	97 (92 - 99)		0	0.91		23.8 (9.5 - 59.5)		0.21 (0.08 - 0.52)		0	0.97		119.8 (37.7 - 380.3)		0	0.64
			Not specified		349	96 (82 - 99)		330	85 (74 - 92)		87.2	0.01		6.2 (3.3 - 11.8)		0.05 (0.01 - 0.25)		97.4	0.001		122.9 (12.7 - 1190.1)		91.7	0.001
			WHO categorisation
			Pf only	15	2827	92 (86 - 95)		6910	93 (90 - 95)		92.9	0.001		13.3 (9.4 - 18.8)		0.06 (0.04 - 0.11)		97.2	0.001		220.4 (108.9 - 446.11)		89.5	0.001
			Pf and Pv	3	284	91 (74 - 97)		321	88 (84 - 91)		85.5	0.001		7.8 (5.8 - 10.7)		0.08 (0.02 - 0.31)		92.2	0.001		130.6 (33.2 - 514.0)		62.6	0.07
			Pf/Pan	4	1750	89 (81 - 94)		4404	92 (89 - 94)		93.8	0.001		10.3 (7.6 - 13.9)		0.10 (0.04 - 0.23)		98.5	0.001		133.7 (57.5 - 310.9)		90.9	0.001
			Pf and Pvom	2	1475	86 (78 - 92)		4576	92 (88 - 96)		92.2	0.001		10.7 (6.8 - 16.9)		0.15 (0.10 - 0.23)		92.2	0.001		65.3 (35.2 - 121.3)		89.1	0.001
			Antigen targeted
			HRP2	15	2827	92 (86 - 95)		6910	93 (90 - 95)		92.9	0.001		13.3 (9.4 - 18.8)		0.06 (0.04 - 0.11)		97.3	0.001		220.4 (108.9 - 446.11)		89.5	0.001
			HRP2 + Panmalarial Ag	2	199	94 (75 - 99)		295	88 (84 - 91)		83.4	0.01		7.7 (5.6 - 10.5)		0.06 (0.01 - 0.31)		95.9	0.001		117.5 (20.4 - 677.9)		80.7	0.02
			HRP2 + PvLDH	3	1560	85 (78 - 90)		4602	93 (88 - 96)		89.8	0.001		11.1 (7.1 - 17.5)		0.15 (0.10 - 0.23)		90.9	0.001		68.6 (37.4 - 125.7)		86.1	0.001
			HRP2 + Pan-LDH	2	1029	95 (85 - 99)		2868	90 (85 - 93)		92.3	0.001		9.6 (6.1 - 14.9)		0.05 (0.02 - 0.18)		99.1	0.001		185.5 (35.4 - 971.9)		94.9	0.001
			HRP2 + Pan-LDH + Aldolase	2	580	75 (67 - 82)		1376	94 (78 - 99)		62.2	0.1		12.2 (3.5 - 42.7)		0.24 (0.21 - 0.29)		0	0.83		40.9 (17.1 - 98.3)		28.3	0.24
			PfLDH + Pan-LDH	2	141	90 (65 - 98)		160	97 (92 - 99)		85.1	0.01		25.7 (10.8 - 61.4)		0.13 (0.04 - 0.48)		38.5	0.2		262.0 (31.8 - 2157.0)		65.5	0.09
			Overall	30	6336	90 (87 - 93)		16211	92 (91 - 94)		92.3	<0.01		11.1 (9.2 - 13.4)		0.08 (0.06 - 0.11)		97.6	<0.01		151.1 (101.2 - 225.7)		89.9	<0.01

## Sheet: Plasmodium vivax
			Results of subgroup analysis on performances of RDTs in the detection of P. vivax
					Sensitivity			Specificity						PLR		NLR					DOR
			Groups	Ns	Np	Value (95%CI)		Np	Value (95%CI)		I2	P		Value (95%CI)		Value (95%CI)		I2	P		Value (95%CI)		I2	P
			Country of manufacturer
			Australia	2	66	74 (62 - 83)		428	99 (98 - 100)		0	0.66		83.3 (29.0 - 239.1)		0.27 (0.09 - 0.78)		0	0.88		314.4 (95.2 -1038.1)		0	0.44
			Switzerland	2	47	98 (73 - 100)		157	99 (94 - 100)		0	0.6		101.0 (14.3 - 711.9)		0.14 (0.02 - 1.03)		0	0.86		692.7 (82.5 - 5818.8)		0	0.59
			India	5	2299	68 (54 - 79)		10112	98 (98 - 99)		97.1	0.001		28.6 (16.8 - 46.8)		0.36 (0.24 - 0.54)		81.5	0.001		104.5 (45.3 - 240.9)		97.1	0.001
			South Korea	2	510	90 (10 - 100)		1568	95 (71 - 99)		97.5	0.001		14.2 (4.2 - 47.6)		0.08 (0.00 - 3.05)		99.2	0.001		154.8 (14.0 - 1709.9)		97.5	0.001
			WHO categorisation
			Pf + Pv	6	493	78 (58 - 90)		2607	99 (98 - 99)		90.6	0.01		42.6 (30.2 - 60.1)		0.24 (0.12 - 0.49)		59.9	0.03		218.7 (80.9 - 591.2)		66.7	0.01
			Pf/Pan	5	1443	83 (68 - 92)		5251	98 (96 - 99)		97.1	0.01		28.5 (14.8 - 54.7)		0.14 (0.04 - 0.45)		96.1	0.001		238.85 (80.6 - 707.7)		91.9	0.001
			Antigen targeted
			Panmalarial Ag + HRP2	2	66	74 (62 - 83)		428	99 (98 - 100)		0	0.66		83.3 (29.0 - 239.1)		0.27 (0.09 - 0.77)		0	0.88		314.4 (95.2 - 1038.1)		0	0.44
			PvLDH + HRP2	4	756	70 (54 - 82)		3653	98 (98 - 99)		91.7	0		33.8 (24.6 - 46.3)		0.31 (0.16 - 0.59)		74.2	0.004		108.9 (48.9 - 242.7)		73.8	0.004
			Pan-LDH + HRP2	2	837	85 (58 - 96)		3049	96 (90 - 99)		97.3	0		20.4 (7.6 - 54.7)		0.11 (0.02 - 0.94)		98.5	0		163.5 (35.9 - 746.2)		94.5	0
			Aldolase + Pan-LDH + HRP2	2	179	93 (82 - 98)		674	99 (97 - 100)		63.9	0.06		169.3 (29.6 - 969.4)		0.06 (0.01 - 0.22)		0	0.59		2797.1 (591.6 - 13224.8)		0	0.39
			Overall	10	2944	74 (64 - 82)		12323	98 (97 - 99)		≥74	<0.01		29.5 (19.2 - 45.3)		0.21 (0.11 - 0.37)		≥85	<0.01		147.5 (75.3 - 288.7)		92.1	<0.01
